# Supplementary material for: Enhancing Coping and Communication Strategies Following Medical Errors: A Video Case Scenario Workshop for Pediatric Residents
Source: MedEdPORTAL. 2026 Mar 11;22:11581. doi: 10.15766/mep_2374-8265.11581 (PMC12976025; doi:10.15766/mep_2374-8265.11581)
Supplement: Supplementary file 1 — Facilitator Guide.docxCase Scenario and Psychologist Discussion.mp4Psychiatrist Discussion.mp4Preworkshop Questionnaire.docxPostworkshop Questionnaire.docx [file mep_2374-8265.11581-s001.zip]

Archive with 6 entries (6 files):
- A. Facilitator Guide.docx
- D. Preworkshop Questionnaire.docx
- E. Postworkshop Questionnaire.docx
- B. Case Scenario and Psychologist Discussion.mp4
- C. Psychiatrist Discussion.mp4
- _Educational Summary Report_11581.pdf
